# Supplementary material for: Cross-serotype protection against group A Streptococcal infections induced by immunization with SPy_2191
Source: Nat Commun. 2020 Jul 15;11:3545. doi: 10.1038/s41467-020-17299-x (PMC7363907; doi:10.1038/s41467-020-17299-x)
Supplement: Supplementary file 4 — Source Data [file 41467_2020_17299_MOESM4_ESM.xlsx]

## Sheet: Figure 1a
	Mean Fluorescence Intensity
	Pre-Immune sera
		NP_269268	NP_268542	NP_269402	NP_269570	NP_270119	NP_269051	NP_269045	NP_270099	NP_269984	NP_269981	NP_269743	NP_269203	NP_269968	NP_269961	NP_268747	NP_268656	NP_270005	NP_269944
		100.51	66.01	58.66	64.1	54.81	51.88	51.53	55.72	68.7	30.67	27.75	24.21	25.95	25.25	25.79	28.15	41.02	24.22
	Immune sera
		158	119.81	125.18	122.24	132.78	155.53	115.86	145.19	147.96	75.57	131.39	114.39	112.97	118.92	85.83	100.64	49.44	111.06

## Sheet: Figure 2b
		Days after 1st immunization
		14	28	42
	Mice 1	40000	240000	400000
Endpoint	Mice 2	80000	160000	300000
antibody titers	Mice 3	100000	300000	240000
	Mice 4	40000	240000	400000
	Mice 5	60000	300000	300000
	Mice 6	80000	240000	360000

## Sheet: Figure 2c
		Opsonophagocytic activity
	M1/IND	M49/IND	M3.1/IL	M1/USA	M1/UK
Mice 1	82.7	93.1	71.77	83.25	62.79
Mice 2	77.32	85.31	67.67	73	73.655
Mice 3	89.722	88	77.82	73.14	76.44
Mice 4	85.914	90.13	81.97	79.21	70.95

## Sheet: Figure 3a
	IFN-γ
	PBS	SPy_2191
Mice 1	120.77	2802.61
Mice 2	132.8	3230.54
Mice 3	141.12	3717.29
Mice 4	104.9	3417.7
Mice 5	83.54	3059.01

## Sheet: Figure 3b
	TNF-α
	PBS	SPy_2191
Mice 1	103.85	2341.3
Mice 2	98.37	2299.94
Mice 3	219.75	2920.38
Mice 4	163.32	2437.14
Mice 5	180.69	1882.79

## Sheet: Figure 3c
	IL-2
	PBS	SPy_2191
Mice 1	7.27	1.52
Mice 2	6.89	0.54
Mice 3	6.04	1.16
Mice 4	3.87	0.76
Mice 5	4.88	0.98

## Sheet: Figure 3d
	IL-6
	PBS	SPy_2191
Mice 1	406.22	2409.95
Mice 2	472.49	2735.15
Mice 3	320.59	2356.59
Mice 4	123.57	2947.45
Mice 5	320.03	2157.71

## Sheet: Figure 3e
	IL-10
	PBS	SPy_2191
Mice 1	100.66	81.32
Mice 2	146	22.32
Mice 3	62.73	28.02
Mice 4	150.01	36.42
Mice 5	109.36	117.57

## Sheet: Figure 3f
	IL-4
	PBS	SPy_2191
Mice 1	9.41	5.3
Mice 2	7.1	5.34
Mice 3	8.53	4.7
Mice 4	5.48	5.66
Mice 5	4.74	4.18

## Sheet: Figure 3g
	IL-17A
	PBS	SPy_2191
Mice 1	16.24	1381.44
Mice 2	17.31	1107.44
Mice 3	20.31	485.12
Mice 4	21.31	624.54
Mice 5	36.57	1074.62

[truncated: 12 more sheets: Figure 4a, Figure 4b, Figure 4c, Figure 4d, Figure 4e, Figure 4f, Figure 5, Supplementary Figure 1, Supplementary Figure 2, Supplementary Figure 3, Supplementary Figure 4, Supplementary Figure 5]
